# Supplementary material for: Effect of Kaolin Clay and ZnO-Nanoparticles on the Radiation Shielding Properties of Epoxy Resin Composites
Source: Polymers (Basel). 2022 Nov 8;14(22):4801. doi: 10.3390/polym14224801 (PMC9698053; doi:10.3390/polym14224801)
Supplement: Supplementary file 1 [file polymers-14-04801-s001.zip]

Archive with 1 entries (1 files):
- polymers-2000974-supplementary.pdf
